# Supplementary material for: Modeling of the Human Bone Environment: Mechanical Stimuli Guide Mesenchymal Stem Cell–Extracellular Matrix Interactions
Source: Materials (Basel). 2021 Aug 7;14(16):4431. doi: 10.3390/ma14164431 (PMC8398413; doi:10.3390/ma14164431)
Supplement: Supplementary file 1 [file materials-14-04431-s001.zip]

Archive with 1 entries (1 files):
- materials-1304719-supplementary.pdf
